# Supplementary material for: LC-MS/MS Determination of 21 Non-Steroidal Anti-Inflammatory Drugs Residues in Animal Milk and Muscles
Source: Molecules. 2021 Sep 28;26(19):5892. doi: 10.3390/molecules26195892 (PMC8512709; doi:10.3390/molecules26195892)
Supplement: Supplementary file 1 [file molecules-26-05892-s001.zip]

Archive with 1 entries (1 files):
- molecules-1385097-S1.pdf
